# Supplementary material for: Regression adjusted colocalisation colour mapping (RACC): A novel biological visual analysis method for qualitative colocalisation analysis of 3D fluorescence micrographs
Source: PLoS One. 2019 Nov 11;14(11):e0225141. doi: 10.1371/journal.pone.0225141 (PMC6844467; doi:10.1371/journal.pone.0225141)
Supplement: S1 Table — (XLS) [file pone.0225141.s001.xls]

## Sheet: Sheet1
	Percentage of voxels in sample
	Perfectly overlapping cylinders	Partially overlapping spheres	Slightly overlapping sphere-cylinder	α/β tubulin and acetylated tubulin	Autophagasomes and lysosomes	Autophagasomes and tubulin
RACC and nMDP match for colocalised	1	0.0796379	0.00406483	0.00378633	0.0242379	0.0233566
RACC colocalised, nMDP not colocalised	0	0.103689	0	0.00475073	0.0263672	0.034114
RACC not colocalised, nMDP colocalised	0	0.495938	0.55557	0.665764	0.67757	0.618594
RACC and nMDP match for not colocalised	0	0.320736	0.440365	0.325699	0.271825	0.323936
