# Supplementary material for: Regression adjusted colocalisation colour mapping (RACC): A novel biological visual analysis method for qualitative colocalisation analysis of 3D fluorescence micrographs
Source: PLoS One. 2019 Nov 11;14(11):e0225141. doi: 10.1371/journal.pone.0225141 (PMC6844467; doi:10.1371/journal.pone.0225141)
Supplement: S1 File — (ZIP) [file pone.0225141.s002.zip]

Archive with 17 entries (15 files):
- RACC_v0.8/
- RACC_v0.8/Cell3Green.tif
- RACC_v0.8/Cell3Red.tif
- RACC_v0.8/Green2D.png
- RACC_v0.8/GreenSphere.tif
- RACC_v0.8/icon.png
- RACC_v0.8/installPackages.bat
- RACC_v0.8/magmaLine.png
- RACC_v0.8/RACC.py
- RACC_v0.8/RACC_website.html
- RACC_v0.8/RACC_website_files/
- RACC_v0.8/RACC_website_files/MathJax.js.download
- RACC_v0.8/RACC_website_files/saved_resource.html
- RACC_v0.8/RACC_website_files/stylePage.css
- RACC_v0.8/Red2D.png
- RACC_v0.8/RedSphere.tif
- RACC_v0.8/runRACC.bat
