# Supplementary material for: Regression adjusted colocalisation colour mapping (RACC): A novel biological visual analysis method for qualitative colocalisation analysis of 3D fluorescence micrographs
Source: PLoS One. 2019 Nov 11;14(11):e0225141. doi: 10.1371/journal.pone.0225141 (PMC6844467; doi:10.1371/journal.pone.0225141)
Supplement: S1 File — (ZIP) [file pone.0225141.s002.zip › RACC_v0.8/RACC_website_files/stylePage.css]

/*! normalize.css v3.0.2 | MIT License | git.io/normalize */@import url("https://fonts.googleapis.com/css?family=Open+Sans:400,700");html{font-family:sans-serif;-ms-text-size-adjust:100%;-webkit-text-size-adjust:100%}body{margin:0}article,aside,details,figcaption,figure,footer,header,hgroup,main,menu,nav,section,summary{display:block}audio,canvas,progress,video{display:inline-block;vertical-align:baseline}audio:not([controls]){display:none;height:0}[hidden],template{display:none}a{background-color:transparent}a:active,a:hover{outline:0}abbr[title]{border-bottom:1px dotted}b,strong{font-weight:bold}dfn{font-style:italic}h1{font-size:2em;margin:0.67em 0}mark{background:#ff0;color:#000}small{font-size:80%}sub,sup{font-size:75%;line-height:0;position:relative;vertical-align:baseline}sup{top:-0.5em}sub{bottom:-0.25em}img{border:0}svg:not(:root){overflow:hidden}figure{margin:1em 40px}hr{box-sizing:content-box;height:0}pre{overflow:auto}code,kbd,pre,samp{font-family:monospace, monospace;font-size:1em}button,input,optgroup,select,textarea{color:inherit;font:inherit;margin:0}button{overflow:visible}button,select{text-transform:none}button,html input[type="button"],input[type="reset"],input[type="submit"]{-webkit-appearance:button;cursor:pointer}button[disabled],html input[disabled]{cursor:default}button::-moz-focus-inner,input::-moz-focus-inner{border:0;padding:0}input{line-height:normal}input[type="checkbox"],input[type="radio"]{box-sizing:border-box;padding:0}input[type="number"]::-webkit-inner-spin-button,input[type="number"]::-webkit-outer-spin-button{height:auto}input[type="search"]{-webkit-appearance:textfield;box-sizing:content-box}input[type="search"]::-webkit-search-cancel-button,input[type="search"]::-webkit-search-decoration{-webkit-appearance:none}fieldset{border:1px solid #c0c0c0;margin:0 2px;padding:0.35em 0.625em 0.75em}legend{border:0;padding:0}textarea{overflow:auto}optgroup{font-weight:bold}table{border-collapse:collapse;border-spacing:0}td,th{padding:0}.highlight table td{padding:5px}.highlight table pre{margin:0}.highlight .cm{color:#999988;font-style:italic}.highlight .cp{color:#999999;font-weight:bold}.highlight .c1{color:#999988;font-style:italic}.highlight .cs{color:#999999;font-weight:bold;font-style:italic}.highlight .c,.highlight .cd{color:#999988;font-style:italic}.highlight .err{color:#a61717;background-color:#e3d2d2}.highlight .gd{color:#000000;background-color:#ffdddd}.highlight .ge{color:#000000;font-style:italic}.highlight .gr{color:#aa0000}.highlight .gh{color:#999999}.highlight .gi{color:#000000;background-color:#ddffdd}.highlight .go{color:#888888}.highlight .gp{color:#555555}.highlight .gs{font-weight:bold}.highlight .gu{color:#aaaaaa}.highlight .gt{color:#aa0000}.highlight .kc{color:#000000;font-weight:bold}.highlight .kd{color:#000000;font-weight:bold}.highlight .kn{color:#000000;font-weight:bold}.highlight .kp{color:#000000;font-weight:bold}.highlight .kr{color:#000000;font-weight:bold}.highlight .kt{color:#445588;font-weight:bold}.highlight .k,.highlight .kv{color:#000000;font-weight:bold}.highlight .mf{color:#009999}.highlight .mh{color:#009999}.highlight .il{color:#009999}.highlight .mi{color:#009999}.highlight .mo{color:#009999}.highlight .m,.highlight .mb,.highlight .mx{color:#009999}.highlight .sb{color:#d14}.highlight .sc{color:#d14}.highlight .sd{color:#d14}.highlight .s2{color:#d14}.highlight .se{color:#d14}.highlight .sh{color:#d14}.highlight .si{color:#d14}.highlight .sx{color:#d14}.highlight .sr{color:#009926}.highlight .s1{color:#d14}.highlight .ss{color:#990073}.highlight .s{color:#d14}.highlight .na{color:#008080}.highlight .bp{color:#999999}.highlight .nb{color:#0086B3}.highlight .nc{color:#445588;font-weight:bold}.highlight .no{color:#008080}.highlight .nd{color:#3c5d5d;font-weight:bold}.highlight .ni{color:#800080}.highlight .ne{color:#990000;font-weight:bold}.highlight .nf{color:#990000;font-weight:bold}.highlight .nl{color:#990000;font-weight:bold}.highlight .nn{color:#555555}.highlight .nt{color:#000080}.highlight .vc{color:#008080}.highlight .vg{color:#008080}.highlight .vi{color:#008080}.highlight .nv{color:#008080}.highlight .ow{color:#000000;font-weight:bold}.highlight .o{color:#000000;font-weight:bold}.highlight .w{color:#bbbbbb}.highlight{background-color:#f8f8f8}*{box-sizing:border-box}body{padding:0;margin:0;font-family:"Open Sans", "Helvetica Neue", Helvetica, Arial, sans-serif;font-size:16px;line-height:1.5;color:#606c71}#skip-to-content{height:1px;width:1px;position:absolute;overflow:hidden;top:-10px}#skip-to-content:focus{position:fixed;top:10px;left:10px;height:auto;width:auto;background:#e19447;outline:thick solid #e19447}a{color:#1e6bb8;text-decoration:none}a:hover{text-decoration:underline}.btn{display:inline-block;margin-bottom:1rem;color:rgba(255,255,255,0.7);background-color:rgba(255,255,255,0.08);border-color:rgba(255,255,255,0.2);border-style:solid;border-width:1px;border-radius:0.3rem;transition:color 0.2s, background-color 0.2s, border-color 0.2s}.btn:hover{color:rgba(255,255,255,0.8);text-decoration:none;background-color:rgba(255,255,255,0.2);border-color:rgba(255,255,255,0.3)}.btn+.btn{margin-left:1rem}@media screen and (min-width: 64em){.btn{padding:0.75rem 1rem}}@media screen and (min-width: 42em) and (max-width: 64em){.btn{padding:0.6rem 0.9rem;font-size:0.9rem}}@media screen and (max-width: 42em){.btn{display:block;width:100%;padding:0.75rem;font-size:0.9rem}.btn+.btn{margin-top:1rem;margin-left:0}}.page-header{color:#fff;text-align:center;background-color:#159957;background-image:linear-gradient(120deg, #155799, #159957)}@media screen and (min-width: 64em){.page-header{padding:5rem 6rem}}@media screen and (min-width: 42em) and (max-width: 64em){.page-header{padding:3rem 4rem}}@media screen and (max-width: 42em){.page-header{padding:2rem 1rem}}.project-name{margin-top:0;margin-bottom:0.1rem}@media screen and (min-width: 64em){.project-name{font-size:3.25rem}}@media screen and (min-width: 42em) and (max-width: 64em){.project-name{font-size:2.25rem}}@media screen and (max-width: 42em){.project-name{font-size:1.75rem}}.project-tagline{margin-bottom:1rem;font-weight:normal;opacity:0.7}@media screen and (min-width: 64em){.project-tagline{font-size:1.25rem}}@media screen and (min-width: 42em) and (max-width: 64em){.project-tagline{font-size:1.15rem}}@media screen and (max-width: 42em){.project-tagline{font-size:1rem}}.main-content{word-wrap:break-word}.main-content code.has-jax{font:inherit;font-size:100%;background:inherit;border:inherit}.main-content :first-child{margin-top:0}@media screen and (min-width: 64em){.main-content{max-width:64rem;padding:2rem 6rem;margin:0 auto;font-size:1.1rem}}@media screen and (min-width: 42em) and (max-width: 64em){.main-content{padding:2rem 4rem;font-size:1.1rem}}@media screen and (max-width: 42em){.main-content{padding:2rem 1rem;font-size:1rem}}.main-content img{max-width:100%}.main-content h1,.main-content h2,.main-content h3,.main-content h4,.main-content h5,.main-content h6{margin-top:2rem;margin-bottom:1rem;font-weight:normal;color:#159957}.main-content p{margin-bottom:1em}.main-content code{padding:2px 4px;font-family:Consolas, "Liberation Mono", Menlo, Courier, monospace;font-size:0.9rem;color:#567482;background-color:#f3f6fa;border-radius:0.3rem}.main-content code .has-jax{font:inherit;font-size:100%;background:inherit;border:inherit}.main-content pre{padding:0.8rem;margin-top:0;margin-bottom:1rem;font:1rem Consolas, "Liberation Mono", Menlo, Courier, monospace;color:#567482;word-wrap:normal;background-color:#f3f6fa;border:solid 1px #dce6f0;border-radius:0.3rem}.main-content pre>code{padding:0;margin:0;font-size:0.9rem;color:#567482;word-break:normal;white-space:pre;background:transparent;border:0}.main-content .highlight{margin-bottom:1rem}.main-content .highlight pre{margin-bottom:0;word-break:normal}.main-content .highlight pre,.main-content pre{padding:0.8rem;overflow:auto;font-size:0.9rem;line-height:1.45;border-radius:0.3rem;-webkit-overflow-scrolling:touch}.main-content pre code,.main-content pre tt{display:inline;max-width:initial;padding:0;margin:0;overflow:initial;line-height:inherit;word-wrap:normal;background-color:transparent;border:0}.main-content pre code:before,.main-content pre code:after,.main-content pre tt:before,.main-content pre tt:after{content:normal}.main-content ul,.main-content ol{margin-top:0}.main-content blockquote{padding:0 1rem;margin-left:0;color:#819198;border-left:0.3rem solid #dce6f0}.main-content blockquote>:first-child{margin-top:0}.main-content blockquote>:last-child{margin-bottom:0}.main-content table{display:block;width:100%;overflow:auto;word-break:normal;word-break:keep-all;-webkit-overflow-scrolling:touch}.main-content table th{font-weight:bold}.main-content table th,.main-content table td{padding:0.5rem 1rem;border:1px solid #e9ebec}.main-content dl{padding:0}.main-content dl dt{padding:0;margin-top:1rem;font-size:1rem;font-weight:bold}.main-content dl dd{padding:0;margin-bottom:1rem}.main-content hr{height:2px;padding:0;margin:1rem 0;background-color:#eff0f1;border:0}.site-footer{padding-top:2rem;margin-top:2rem;border-top:solid 1px #eff0f1}@media screen and (min-width: 64em){.site-footer{font-size:1rem}}@media screen and (min-width: 42em) and (max-width: 64em){.site-footer{font-size:1rem}}@media screen and (max-width: 42em){.site-footer{font-size:0.9rem}}.site-footer-owner{display:block;font-weight:bold}.site-footer-credits{color:#819198}.page-header{color:#fff;text-align:center;background-color:#159957;background-image:linear-gradient(120deg, #155799, #159957)}@media screen and (min-width: 64em){.page-header{padding:1rem 4rem 0.5rem 4rem}}@media screen and (min-width: 42em) and (max-width: 64em){.page-header{padding:0.5rem 3rem}}@media screen and (max-width: 42em){.page-header{padding:0.5rem 1rem}}.project-name{margin-top:0;margin-bottom:-0.5rem}@media screen and (min-width: 64em){.project-name{font-size:2.5rem}}@media screen and (min-width: 42em) and (max-width: 64em){.project-name{font-size:1.5rem}}@media screen and (max-width: 42em){.project-name{font-size:1rem}}.project-tagline{margin-bottom:0.2rem;font-weight:normal;opacity:0.7}@media screen and (min-width: 64em){.project-tagline{font-size:1.25rem}}@media screen and (min-width: 42em) and (max-width: 64em){.project-tagline{font-size:1rem}}@media screen and (max-width: 42em){.project-tagline{font-size:0.75rem}}
